# Supplementary material for: Decoding Wheat Endosphere–Rhizosphere Microbiomes in Rhizoctonia solani–Infested Soils Challenged by Streptomyces Biocontrol Agents
Source: Front Plant Sci. 2019 Aug 26;10:1038. doi: 10.3389/fpls.2019.01038 (PMC6718142; doi:10.3389/fpls.2019.01038)
Supplement: Supplementary file 1 [file DataSheet_1.zip]

Archive with 11 entries (11 files):
- Data Sheet 1/Supplement1.pdf
- Data Sheet 1/Supplement10.pdf
- Data Sheet 1/supplement11.pdf
- Data Sheet 1/Supplement2.pdf
- Data Sheet 1/Supplement3.pdf
- Data Sheet 1/Supplement4.pdf
- Data Sheet 1/Supplement5.pdf
- Data Sheet 1/Supplement6.pdf
- Data Sheet 1/Supplement7.pdf
- Data Sheet 1/supplement8.pdf
- Data Sheet 1/supplement9.pdf
